# Supplementary material for: Potential Treat-to-Target Approach for Methamphetamine Use Disorder: A Pilot Study of Adenosine 2A Receptor Antagonist With Positron Emission Tomography
Source: Front Pharmacol. 2022 May 11;13:820447. doi: 10.3389/fphar.2022.820447 (PMC9130733; doi:10.3389/fphar.2022.820447)
Supplement: Supplementary file 1 [file Table1.XLSX]

## Sheet: Sheet1 (2)
	Screening Visit	Test #1		Test #2		Post Intervention
Day (D)	D -84～	D1	(D2)	D15 (D16)	(D17)	D22
Informed consent	x
Sociodemographic profile	x
Clinical examination	x
Mini International Neuropsychiatric Interview	x
Blood sample test for HIV, hepatitis, liver/kidney failure	x
MRI scan	x
Blood pressure	x	x		x
Height, body weight, body composition measurement	x	x		x
Body temperature	x	x		x
Urine sample test (drug screen)	x	x	(x)	x	(x)
Stimulant Relapse Risk Scale		x		x
Barratt Impulsiveness Scale		x		x
Stop-Signal Task		x		x
Monetary Choice Questionnaire		x		x
Toronto Alexithymia Scale		x		x
Difficulties in Emotion Regulation Scale		x		x
Beck Depression Inventory		x		x
Beck Anxiety Inventory		x		x
PET scan with [11C]raclopride		x		x
PET scan with [11C]DAA1106 (if applicable)			(x)		(x)
Side effect screen				x	(x)	x
